# Supplementary material for: Blood or Fat? Differentiating Hemopericardium versus Epicardial Fat Using Focused Cardiac Ultrasound
Source: Diagnostics (Basel). 2024 Apr 15;14(8):818. doi: 10.3390/diagnostics14080818 (PMC11049036; doi:10.3390/diagnostics14080818)
Supplement: Supplementary file 1 [file diagnostics-14-00818-s001.zip]

Archive with 4 entries (4 files):
- Video 1 - SC4C - fat pad only.mp4
- Video 2 - PLAX - fat only.mp4
- Video 3 - SC4C - fat and blood.mp4
- Video 4 - PLAX - blood and fat.mp4
